# Supplementary material for: In silico gepotidacin target mining among 33 213 global Neisseria gonorrhoeae genomes from 1928 to 2023 combined with gepotidacin MIC testing of 22 gonococcal isolates with different GyrA and ParC substitutions
Source: J Antimicrob Chemother. 2024 Jul 8;79(9):2221–6. doi: 10.1093/jac/dkae217 (PMC11368423; doi:10.1093/jac/dkae217)
Supplement: dkae217_Supplementary_Data [file dkae217_supplementary_data.zip]

Archive with 2 entries (2 files):
- JAC-2024-0359_Revised_Supplementary figures S1-S3.docx
- JAC-2024-0359_Revised_Table S1.xlsx
