# Supplementary material for: In silico gepotidacin target mining among 33 213 global Neisseria gonorrhoeae genomes from 1928 to 2023 combined with gepotidacin MIC testing of 22 gonococcal isolates with different GyrA and ParC substitutions
Source: J Antimicrob Chemother. 2024 Jul 8;79(9):2221–6. doi: 10.1093/jac/dkae217 (PMC11368423; doi:10.1093/jac/dkae217)
Supplement: dkae217_Supplementary_Data [file dkae217_supplementary_data.zip › JAC-2024-0359_Revised_Table S1.xlsx]

## Sheet: Old main tables
GyrA				GyrB				ParC				ParE
Alteration (in region 79-101)	Number	Proportion		Alteration (in region 425-482)	Number	Proportion		Alteration (in region 78-131)	Number	Proportion		Alteration (in region 408-480)	Number	Proportion
S91F, D95A	8209	0.247162		V470L	1505	0.0451938		S87R	6817	0.205344		P456S	1379	0.0414077
S91F, D95G	6825	0.205492		V470I	86	0.00258251		D86N	3491	0.105157		R427H	1055	0.0316788
S91F, D95N	762	0.0229428		S467N	82	0.00246239		E91G	1866	0.0562082		D437N	371	0.0111401
S91F	106	0.00319152		T472A	32	0.000960932		S87N	648	0.0195192		D437H	214	0.00642585
S91F, A92P, D95Y	55	0.00165598		I474T	4	0.000120117		S87R, S88P	457	0.0137659		D425N, P456S	44	0.0013212
D95G	29	0.000873152		T472I	4	0.000120117		S87N, E91K	321	0.00966926		Indels	54	0.000540492
S91T	25	0.000752717		480^482 G ins	3	9.00874e-05		S87N, E91Q	263	0.00792216		I413V	12	0.000360328
D95A	21	0.000632283		Q468P	2	6.00583e-05		S87I	200	0.00602446		G410V	10	0.000300273
D95N	16	0.000481739		Q468R	2	6.00583e-05		S87I, E91G	127	0.00382553		L462I,	10	0.000300273
S91Y	13	0.000391413		479^480 A ins	2	6.00583e-05		S87N, E91G	82	0.00247003		S423N, P456S	3	9.0082e-05
D95Y	11	0.000331196		A466T	2	6.00583e-05		S87N, G120E	75	0.00225917		A412T	3	9.0082e-05
S91F, A92P, D95A	9	0.000270978		T472N	1	3.00291e-05		G85C	72	0.00216881		P456A	2	6.00546e-05
S91F, A92P	8	0.00024087		D429V	1	3.00291e-05		S87C	41	0.00123501		A446S	2	6.00546e-05
S91F, D95Y	3	9.03261e-05		G482S	1	3.00291e-05		S87R, G85D	39	0.00117477		D437E, P456S	2	6.00546e-05
S91F, A92S, D95N	3	9.03261e-05		L425I, L465I	1	3.00291e-05		G120R	27	0.000813302		F432C	2	6.00546e-05
V81I, S91F, D95G	2	6.02174e-05		L465F	1	3.00291e-05		S88P	25	0.000753057		L462F	2	6.00546e-05
V81I, S91F, D95A	2	6.02174e-05		L465I	1	3.00291e-05		E91Q	23	0.000692813		N475D	2	6.00546e-05
D80Y	2	6.02174e-05		Total with alteration	1730	0.0519504		S87N, G120E, E91K	18	0.000542201		S423R	1	3.00273e-05
S91F, A92V, D95A	2	6.02174e-05		Total all isolates	33301			Indels	18	0.000542201		R427H, V467A	1	3.00273e-05
A92P	1	3.01087e-05						S88P, E91G	17	0.000512079		E428K, P456S	1	3.00273e-05
V98I	1	3.01087e-05						S87I, D86N	17	0.000512079		K449T	1	3.00273e-05
V81I, D95N	1	3.01087e-05						S87R, G85C	17	0.000512079		A412T, P456S	1	3.00273e-05
Del259*	1	3.01087e-05						G79S	15	0.000451834		D437E	1	3.00273e-05
Total with alteration	16107	0.484961						M93I	9	0.000271101		T419I	1	3.00273e-05
Total all	33213							E91K	7	0.000210856		R427C, P456S	1	3.00273e-05
								S87N, S88P	6	0.000180734		H468Y	1	3.00273e-05
								G85C, A89T	6	0.000180734		Total with alteration	3122	0.0937453
								S87Y	5	0.000150611		Total all	33303
								D86N, S88P	4	0.000120489
								A123S	3	9.03669e-05
								G120E, S87N, E91G	3	9.03669e-05
								G85C, S87N, E91Q	3	9.03669e-05
								S87N, E91A	3	9.03669e-05
								G120E	2	6.02446e-05
								A123E, S87R	2	6.02446e-05
								G120R, S87R	2	6.02446e-05
								G85A, S87R	2	6.02446e-05
								D86G	2	6.02446e-05
								A97T	1	3.01223e-05
								S88P, E91Q	1	3.01223e-05
								E91A	1	3.01223e-05
								S87R, Y104H	1	3.01223e-05
								S87R, A123V	1	3.01223e-05
								S87R, V94G	1	3.01223e-05
								G120E, S87N, E91Q	1	3.01223e-05
								17^19 L ins	14
								Del 13NTLML*	2
								D86G, E91G	1	3.01223e-05
								Total with alteration	14725	0.443537
								Total all	33198
								Del 13NTLML*	2
								17^19 L ins	14

## Sheet: GyrA and ParC alterations
Table S1. GyrA and ParC amino acid alterations in 33213 publically available gonococcal genomes*
GyrA					ParC
Alteration (in region 79-101)	Number	Proportion			Alteration (in region 78-131)	Number	Proportion
S91F, D95A	8209	0.247162			S87R	6817	0.205344
S91F, D95G	6825	0.205492			D86N	3491	0.105157
S91F, D95N	762	0.0229428			E91G	1866	0.0562082
S91F	106	0.00319152			S87N	648	0.0195192
S91F, A92P, D95Y	55	0.00165598			S87R, S88P	457	0.0137659
D95G	29	0.000873152			S87N, E91K	321	0.00966926
S91T	25	0.000752717			S87N, E91Q	263	0.00792216
D95A	21	0.000632283			S87I	200	0.00602446
D95N	16	0.000481739			S87I, E91G	127	0.00382553
S91Y	13	0.000391413			S87N, E91G	82	0.00247003
D95Y	11	0.000331196			S87N, G120E	75	0.00225917
S91F, A92P, D95A	9	0.000270978			G85C	72	0.00216881
S91F, A92P	8	0.00024087			S87C	41	0.00123501
S91F, D95Y	3	9.03261e-05			S87R, G85D	39	0.00117477
S91F, A92S, D95N	3	9.03261e-05			G120R	27	0.000813302
V81I, S91F, D95G	2	6.02174e-05			S88P	25	0.000753057
V81I, S91F, D95A	2	6.02174e-05			E91Q	23	0.000692813
D80Y	2	6.02174e-05			S87N, G120E, E91K	18	0.000542201
S91F, A92V, D95A	2	6.02174e-05			S88P, E91G	17	0.000512079
A92P	1	3.01087e-05			S87I, D86N	17	0.000512079
V98I	1	3.01087e-05			S87R, G85C	17	0.000512079
V81I, D95N	1	3.01087e-05			G79S	15	0.000451834
C259del*	1	3.01087e-05			17^19 L ins	14	0.000421712
Total with alteration	16107	0.484961			M93I	9	0.000271101
Total all	33213				E91K	7	0.000210856
					S87N, S88P	6	0.000180734
					G85C, A89T	6	0.000180734
					S87Y	5	0.000150611
					D86N, S88P	4	0.000120489
					A123S	3	9.03669e-05
					G120E, S87N, E91G	3	9.03669e-05
					G85C, S87N, E91Q	3	9.03669e-05
					S87N, E91A	3	9.03669e-05
					G120E	2	6.02446e-05
					A123E, S87R	2	6.02446e-05
					G120R, S87R	2	6.02446e-05
					G85A, S87R	2	6.02446e-05
					D86G	2	6.02446e-05
					NTLML13 Del	2	6.02446e-05
					A97T	1	3.01223e-05
					S88P, E91Q	1	3.01223e-05
					E91A	1	3.01223e-05
					S87R, Y104H	1	3.01223e-05
					S87R, A123V	1	3.01223e-05
					S87R, V94G	1	3.01223e-05
					G120E, S87N, E91Q	1	3.01223e-05
					D86G, E91G	1	3.01223e-05
					Total with alteration	14741	0.444033
					Total all	33198
*The Neisseria gonorrhoeae isolates (n=33213) were from 70 studies, which included isolates from the WHO European region (21 EU/EEA countries and one non-EU/EEA country), WHO Region of the Americas (Argentina, Brazil, Canada, USA), WHO Western Pacific Region (Australia, China, Japan, New Zealand, Singapore, Vietnam), WHO African Region (Kenya, Malawi, South Africa, Uganda), and from 58 countries …

## Sheet: Sheet3
NEIS-17-560 S44 WHOF 01528C
NEIS-17-678 S3 WHOF 01528C
SRR6765598.R1 WHOF 01528C
ERR3851628 WHOF 01528C
ERR4585713 WHOF 01528C
NEIS-18-12 S24 WHOF 01528C
SRR16683682 WHOF 01528C(2)
SRR16683682 WHOF 01528C
AT159 WHOF 01528C
ERR2865779 WHOF 01528C
ERR2865780 WHOF 01528C
ERR9837277 WHOF 01528C
SE20-069 WHOF 01528C
SE20-070 WHOF 01528C
SK20-034 WHOF 01528C
SK20-037 WHOF 01528C
ERR9838906 WHOF 01528C
SRR3929022 WHOF 01528C
SRR4011629 WHOF 01528C
16 452 swe WHOF 01528C
500991 swe WHOF 01528C
H22-494 WHOF 01528C
SRR6765474 WHOF 01528C
UG184 WHOF 01528C
ECDC PT13 036 WHOF 01528C
ERR1143666 WHOF 01528C
ERR1549297 WHOF 01528C
ERR363640 WHOF 01528C
ERR2691175 WHOF 01528C
ERR2691176 WHOF 01528C
ERR2718751 WHOF 01528C
ERR2718773 WHOF 01528C
ERR4585688 WHOF 01528C
SRR16683472 WHOF 01528C(2)
SRR16683516 WHOF 01528C(2)
SRR16683589 WHOF 01528C(2)
SRR16683662 WHOF 01528C(2)
SRR16683801 WHOF 01528C(2)
SRR16683472 WHOF 01528C
SRR16683516 WHOF 01528C
SRR16683589 WHOF 01528C
SRR16683662 WHOF 01528C
SRR16683801 WHOF 01528C
SRR4011650 WHOF 01528C
SRR4011651 WHOF 01528C
SRR8945033 WHOF 01528C
16AM111067 swe WHOF 01528C
ECDC AT13 496 WHOF 01528C
ECDC GE13 078 WHOF 01528C
ECDC GE13 105 WHOF 01528C
ECDC GR13054 WHOF 01528C
ERR3578996 WHOF 01528C
ERR363653 WHOF 01528C
SRR10619291 WHOF 01528C
